# Supplementary material for: Integrative Analysis of the Genomic and Immune Microenvironment Characteristics Associated With Clear Cell Renal Cell Carcinoma Progression: Implications for Prognosis and Immunotherapy
Source: Front Immunol. 2022 May 23;13:830220. doi: 10.3389/fimmu.2022.830220 (PMC9168804; doi:10.3389/fimmu.2022.830220)
Supplement: Supplementary file 6 [file Table_1.xlsx]

## Sheet: Table S1
	Table S1: Characteristics of ccRCC patients meeting the inclusion criteria in the TCGA and ICGC cohorts
	Characteristics	Total (n = 420)	TCGA cohort (n = 348)	ICGC cohort (n = 72)
	Age, Mean ± SD	61.47 ± 11.47	61.71 ± 11.7	60.32 ± 10.27
	Gender, n (%)
	Female	158 (38)	125 (36)	33 (46)
	Male	262 (62)	223 (64)	39 (54)
	Grade, n (%)
	G1	11 (3)	3 (1)	8 (11)
	G2	163 (39)	127 (36)	36 (50)
	G3	161 (38)	145 (42)	16 (22)
	G4	80 (19)	69 (20)	11 (15)
	GX	5 (1)	4 (1)	1 (1)
	Primary tumor (T), n (%)
	T1	147 (35)	109 (31)	38 (53)
	T2	55 (13)	47 (14)	8 (11)
	T3	205 (49)	181 (52)	24 (33)
	T4	13 (3)	11 (3)	2 (3)
	Regional lymph nodes (N), n (%)
	N0	304 (72)	239 (69)	65 (90)
	N1	20 (5)	17 (5)	3 (4)
	NX	96 (23)	92 (26)	4 (6)
	Metastasis (M), n (%)
	M0	329 (78)	267 (77)	62 (86)
	M1	90 (21)	81 (23)	9 (12)
	MX	1 (0)	0 (0)	1 (1)
	Stage, n (%)
	Stage I	140 (33)	103 (30)	37 (51)
	Stage II	42 (10)	35 (10)	7 (10)
	Stage III	144 (34)	126 (36)	18 (25)
	Stage IV	94 (22)	84 (24)	10 (14)
	Subtype, n (%)
	Localized	182 (43)	138 (40)	44 (61)
	Locally Invasive	144 (34)	126 (36)	18 (25)
	Metastatic	94 (22)	84 (24)	10 (14)

## Sheet: Table S2
	Table S2: Integrated immunomodulator lists
	Category	Gene
	Immunoinhibitors	CTLA4, PDCD1, LAG3, BTLA, CD160, IDO1, IL10, IL10RB, TIGIT, TGFB1, HAVCR2, CD274, PDCD1LG2, VTCN1, SLAMF7, BTN3A2, BTN2A2, BTN1A1, BTN3A1, VSIR, CD276, EDNRB, CD48, LAIR1, BTNL2, FOXP3
	Immunostimulators	CD27, CD28, TMIGD2, CD40LG, CD40, CD70, CD80, CD86, CD58, ICOS, ICOSLG, IL6, IL6R, STING1, TNFRSF13B, TNFRSF13C, TNFSF14, TNFRSF17, TNFRSF18, TNFSF18, TNFRSF4, TNFRSF9, TNFSF13B, TNFSF13, TNFSF15, TNFRSF8, TNFSF9, TNFSF4, SLAMF1, CD226, TNFSF8, HAVCR1, BTNL8
	Chemokines and receptors	CXCL10, CCL11, CXCL9, CXCL11, CCR8, CCL17, CCL7, CCL20, CCR4, CCL18, CCL25, CXCR4, CXCR3, CCL26, CCR3, CCR7, CCR5, CCR2, XCL2, CCL5, CCL4, CCR6, CCR1, CCL3, CCL22, CCL8, XCL1, CXCR6, CCL1, CXCL16, CXCR1, CXCR2
	Interleukin and receptors	IL21R, IL12B, IL21, IL9R, IL26, IL27, IFNL1, IL12RB1, IL24, IL7R, IL18, IL32, IL2, CXCL8, IL2RA, IL12RB2, IL1A, IL22, IL10RA, IL23A, IL31RA, IL1R2, IL1B, IFNL3, IFNL2, IL27RA, IL11, IL20RB, IL12A, IL16, IL3RA, IL4R, IL4, IL1R1, IL34, IL17D, IL11RA, IL5, IL33, IL20RA, IL17B, IL13
	Interferon and receptors	IFNG, IFNB1, IFNAR2, IFNGR2, IFNA8, IFNA1, IFNE, IFNA5, IFNA2
	Antigen-presenting molecules	B2M, TAP1, TAP2, HLA-A, HLA-B, HLA-C, MICA, MICB, HLA-DPA1, HLA-DPB1, HLA-DQA1, HLA-DQA2, HLA-DQB1, HLA-DQB2, HLA-DRB1, HLA-DRB5, HLA-DRA, HLA-E, HLA-F, HLA-G
	Other immunomodulators	GZMH, GZMB, GZMA, PRF1, HMGB1, ENTPD1, KIR2DL3, KIR2DL1, ADORA2A, TLR4, LTA, FASLG, TNF, CSF2, CSF2RB, CSF2RA, VEGFA, TGFBR1, FAS, TGFB3, CSF1, PDGFC, VEGFC, VEGFB, PDGFRB, TGFBR2, PDGFRA, EPOR, PDGFA, CSF3, EGFR, PDGFD, EGF, TPO, TGFBR3

## Sheet: Table S3-4
	Table S3: Log-rank P values of differences in OS or RFS for pairwise comparisons among stages or phenotypes in the cohort of TCGA-ccRCC, ICGC-ccRCC, TCGA-KIRP and TCGA-KICH
	Pairwise comparisons	OS of TCGA-ccRCC	RFS of TCGA-ccRCC	OS of ICGC-ccRCC	OS of TCGA-KIRP	RFS of TCGA-KIRP	OS of TCGA-KICH	RFS of TCGA-KICH
	Stage I vs Stage II	0.487	0.127	0.151	0.885	0.392	0.73	0.419
	Stage I vs Stage III	0.002	< 0.001	0.074	< 0.001	< 0.001	0.052	0.192
	Stage I vs Stage IV	< 0.001	< 0.001	< 0.001	< 0.001	< 0.001	< 0.001	< 0.001
	Stage II vs Stage III	0.011	0.044	0.992	0.026	0.024	0.115	0.055
	Stage II vs Stage IV	< 0.001	< 0.001	0.131	< 0.001	0.001	< 0.001	< 0.001
	Stage III vs Stage IV	< 0.001	< 0.001	0.065	0.001	0.057	0.007	0.007
	Localized vs Aggressive	< 0.001	< 0.001	0.137	NA	NA	NA	NA
	Localized vs Metastatic	< 0.001	< 0.001	< 0.001	NA	NA	NA	NA
	Aggressive vs Metastatic	< 0.001	< 0.001	0.065	NA	NA	NA	NA
	Table S4: P values of time-dependent AUC differences within 5 years in OS and RFS between AJCC staging and phenotypes in the TCGA and ICGC cohort
	OS / RFS	1-year	2-year	3-year	4-year	5-year
	OS (TCGA cohort)	0.315	0.792	0.927	0.797	0.3
	RFS (TCGA cohort)	0.122	0.072	0.142	0.101	0.384
	OS (ICGC cohort)	0.289	0.317	0.296	0.511	0.353

## Sheet: Table S5–7
	Table S5: Recurrent or differential somatic mutations in the TCGA cohort
	Somatic Mutations	% in localized ccRCC	% in invasive ccRCC	% in metastatic ccRCC	% in the entire cohort	P value (Fisher’s exact test)	P value (Localized vs. Invasive)	P value (Localized vs. Metastatic)	P value (Invasive vs. Metastatic)
	VHL	51.8	58	48.8	53.3	0.615	1	1	1
	PBRM1	36.5	42	48.8	41	0.417	1	0.735	1
	SETD2	12.9	13	31.7	16.9	0.026	1	0.048	0.078
	TTN	12.9	20.3	17.1	16.4	0.458	0.819	1	1
	BAP1	11.8	18.8	17.1	15.4	0.455	0.777	1	1
	MUC16	3.5	8.7	9.8	6.7	0.256	0.9	0.639	1
	MTOR	4.7	8.7	7.3	6.7	0.613	1	1	1
	CSMD3	2.4	11.6	2.4	5.6	0.048	0.13	1	0.45
	RYR3	1.2	7.2	9.8	5.1	0.038	0.27	0.115	1
	PTEN	2.4	5.8	4.9	4.1	0.573	1	1	1
	ZFHX4	2.4	5.8	2.4	3.6	0.607	1	1	1
	Table S6: Recurrent or differential somatic mutations in the ICGC cohort
	Somatic Mutations	% in localized ccRCC	% in invasive ccRCC	% in metastatic ccRCC	% in the entire cohort	P value (Fisher’s exact test)	P value (Localized vs. Invasive)	P value (Localized vs. Metastatic)	P value (Invasive vs. Metastatic)
	VHL	77.3	66.7	80	75	0.729	1	1	1
	PBRM1	40.9	72.2	50	50	0.086	0.146	1	1
	TTN	34.1	27.8	20	30.6	0.764	1	1	1
	SETD2	9.1	38.9	40	20.8	0.006	0.029	0.092	1
	MUC16	22.7	11.1	10	18.1	0.607	1	1	1
	MTOR	13.6	5.6	10	11.1	0.861	1	1	1
	BAP1	9.1	16.7	10	11.1	0.755	1	1	1
	CSMD3	9.1	5.6	30	11.1	0.121	1	0.327	0.348
	ZFHX4	11.4	16.7	0	11.1	0.494	1	1	1
	PTEN	0	11.1	20	5.6	0.017	0.243	0.094	1
	ADAMTS2	0	16.7	10	5.6	0.025	0.065	0.555	1
	RYR3	0	11.1	10	4.2	0.055	0.243	0.555	1
	Table S7: Recurrent or differential SCNAs in the TCGA cohort
	SCNAs	% in localized ccRCC	% in invasive ccRCC	% in metastatic ccRCC	% in the entire cohort	P value (Fisher’s exact test)	P value (Localized vs. Invasive)	P value (Localized vs. Metastatic)	P value (Invasive vs. Metastatic)
	Del(3p)	78.8	88.4	82.9	83.1	0.694	0.402	1	1
	Amp(5q)	48.2	65.2	58.5	56.4	0.369	0.15	1	1
	Del(14q)	32.9	58	61	47.7	0.04	0.006	0.011	1
	Del(9p21.3)	21.2	40.6	53.7	34.9	0.009	0.038	0.001	0.705
	Del(9p23)	20	40.6	53.7	34.4	0.009	0.022	0.001	0.705
	Del(9q)	18.8	39.1	43.9	31.3	0.04	0.02	0.015	1
	Del(4q24)	5.9	21.7	24.4	15.4	0.018	0.02	0.018	1

## Sheet: Table S8
	Table S8: Significant correlations among SCNAs in the TCGA cohort
	SCNA_1	SCNA_2	Types of SCNA_1	Types of SCNA_2	Spearman correlation coefficient	Bonferroni adjusted P value
	Del(4q24)	Del(15q21.1)	Focal-level	Focal-level	0.36	< 0.001
	Del(9p21.3)	Del(14q24.3)	Focal-level	Focal-level	0.36	< 0.001
	Del(9p21.3)	Del(14q31.1)	Focal-level	Focal-level	0.36	< 0.001
	Del(9q)	Del(4q)	Arm-level	Arm-level	0.35	< 0.001
	Del(9q)	Del(15q)	Arm-level	Arm-level	0.35	< 0.001
	Del(4q24)	Del(10q23.31)	Focal-level	Focal-level	0.35	< 0.001
	Del(9p23)	Del(14q24.3)	Focal-level	Focal-level	0.35	< 0.001
	Del(9p23)	Del(15q21.1)	Focal-level	Focal-level	0.35	< 0.001
	Del(9p21.3)	Del(4q35.2)	Focal-level	Focal-level	0.35	< 0.001
	Del(9p21.3)	Del(15q21.1)	Focal-level	Focal-level	0.35	< 0.001
	Del(14q)	Del(9p21.3)	Arm-level	Focal-level	0.35	< 0.001
	Del(9p23)	Del(4q35.2)	Focal-level	Focal-level	0.34	< 0.001
	Del(9p23)	Del(14q31.1)	Focal-level	Focal-level	0.34	< 0.001
	Del(9p21.3)	Del(13q12.11)	Focal-level	Focal-level	0.34	< 0.001
	Del(9p21.3)	Amp(12p13.33)	Focal-level	Focal-level	0.34	< 0.001
	Del(9p21.3)	Amp(12q12)	Focal-level	Focal-level	0.34	< 0.001
	Del(9q)	Del(6q)	Arm-level	Arm-level	0.33	< 0.001
	Del(9q)	Del(14q)	Arm-level	Arm-level	0.33	< 0.001
	Del(4q24)	Del(9p21.3)	Focal-level	Focal-level	0.33	< 0.001
	Del(4q24)	Del(10q26.11)	Focal-level	Focal-level	0.33	< 0.001
	Del(14q)	Del(9p23)	Arm-level	Focal-level	0.33	< 0.001
	Del(14q)	Del(9p)	Arm-level	Arm-level	0.32	< 0.001
	Del(9q)	Del(4p)	Arm-level	Arm-level	0.31	< 0.001
	Del(9q)	Del(18p)	Arm-level	Arm-level	0.31	< 0.001
	Del(4q24)	Del(13q12.11)	Focal-level	Focal-level	0.31	< 0.001
	Del(9p23)	Del(13q12.11)	Focal-level	Focal-level	0.31	< 0.001
	Del(9p23)	Amp(12q12)	Focal-level	Focal-level	0.31	< 0.001
	Del(9p21.3)	Del(6q11.1)	Focal-level	Focal-level	0.31	< 0.001
	Del(4q24)	Del(9p23)	Focal-level	Focal-level	0.3	< 0.001
	Del(9p23)	Amp(12p13.33)	Focal-level	Focal-level	0.3	< 0.001
	Del(9q)	Del(4q24)	Arm-level	Focal-level	0.3	< 0.001
	Del(9q)	Del(6p)	Arm-level	Arm-level	0.29	< 0.001
	Del(9q)	Del(13q)	Arm-level	Arm-level	0.29	< 0.001
	Del(9q)	Amp(20q)	Arm-level	Arm-level	0.28	0.001
	Del(4q24)	Del(1p36.11)	Focal-level	Focal-level	0.28	< 0.001
	Del(9p23)	Del(6q11.1)	Focal-level	Focal-level	0.28	< 0.001
	Del(9p21.3)	Del(10q23.31)	Focal-level	Focal-level	0.28	< 0.001
	Del(9p21.3)	Amp(3q26.33)	Focal-level	Focal-level	0.28	< 0.001
	Del(9q)	Del(18q)	Arm-level	Arm-level	0.27	0.001
	Del(4q24)	Del(1p36.32)	Focal-level	Focal-level	0.27	< 0.001
	Del(9p21.3)	Del(10q26.11)	Focal-level	Focal-level	0.27	< 0.001
	Del(9q)	Amp(12p)	Arm-level	Arm-level	0.26	0.004
	Del(4q24)	Del(6q11.1)	Focal-level	Focal-level	0.26	0.001
	Del(9p23)	Del(11q23.3)	Focal-level	Focal-level	0.26	0.001
	Del(9p21.3)	Del(6q26)	Focal-level	Focal-level	0.26	< 0.001
	Del(9q)	Amp(12q)	Arm-level	Arm-level	0.25	0.01
	Del(9q)	Amp(20p)	Arm-level	Arm-level	0.25	0.006
	Del(4q24)	Del(1p31.1)	Focal-level	Focal-level	0.25	< 0.001
	Del(4q24)	Del(19p13.3)	Focal-level	Focal-level	0.25	0.002
	Del(9p23)	Del(10q23.31)	Focal-level	Focal-level	0.25	0.002
	Del(9p23)	Del(10q26.11)	Focal-level	Focal-level	0.25	0.002
	Del(9p23)	Amp(3q26.33)	Focal-level	Focal-level	0.25	0.003
	Del(9p23)	Amp(7q36.1)	Focal-level	Focal-level	0.25	0.003
	Del(14q)	Amp(1q)	Arm-level	Arm-level	0.24	0.029
	Del(9p21.3)	Del(11q23.3)	Focal-level	Focal-level	0.24	0.004
	Del(9q)	Del(10p)	Arm-level	Arm-level	0.23	0.047
	Del(4q24)	Del(8p12)	Focal-level	Focal-level	0.23	0.01
	Del(9p23)	Del(6q26)	Focal-level	Focal-level	0.23	< 0.001
	Amp(5q)	Amp(2p)	Arm-level	Arm-level	0.22	< 0.001
	Del(4q24)	Del(1q41)	Focal-level	Focal-level	0.22	< 0.001
	Del(9p23)	Amp(7p21.2)	Focal-level	Focal-level	0.22	0.028
	Del(9p21.3)	Amp(7q36.1)	Focal-level	Focal-level	0.22	0.03
	Del(4q24)	Del(1q44)	Focal-level	Focal-level	0.21	< 0.001
	Del(9p23)	Del(3p11.1)	Focal-level	Focal-level	0.21	< 0.001
	Del(9p21.3)	Del(8p12)	Focal-level	Focal-level	0.21	< 0.001
	Del(9p23)	Del(3p14.1)	Focal-level	Focal-level	0.19	< 0.001
	Del(9p23)	Del(3p12.3)	Focal-level	Focal-level	0.19	< 0.001
	Del(9p23)	Del(8p12)	Focal-level	Focal-level	0.19	< 0.001
	Del(9p21.3)	Del(3p11.1)	Focal-level	Focal-level	0.19	< 0.001
	Del(9p21.3)	Del(1p36.11)	Focal-level	Focal-level	0.18	0.001
	Del(9q)	Del(8q)	Arm-level	Arm-level	0.17	0.002
	Del(14q)	Del(11p)	Arm-level	Arm-level	0.17	0.002
	Del(14q)	Del(11q)	Arm-level	Arm-level	0.17	0.002
	Amp(5q)	Amp(2q)	Arm-level	Arm-level	0.17	0.002
	Del(9p23)	Del(1p36.11)	Focal-level	Focal-level	0.17	0.002
	Del(9p23)	Del(1p31.1)	Focal-level	Focal-level	0.17	0.002
	Del(9p23)	Del(3p14.3)	Focal-level	Focal-level	0.17	0.002
	Del(9p23)	Del(3p14.2)	Focal-level	Focal-level	0.17	0.002
	Del(9p23)	Del(3q11.2)	Focal-level	Focal-level	0.16	0.004
	Del(9p21.3)	Del(3p14.1)	Focal-level	Focal-level	0.15	0.007
	Del(9p21.3)	Del(3p12.3)	Focal-level	Focal-level	0.15	0.007
	Del(9q)	Del(8p)	Arm-level	Arm-level	0.14	0.009
	Del(9p21.3)	Del(3q11.2)	Focal-level	Focal-level	0.14	0.012
	Del(9q)	Del(3q)	Arm-level	Arm-level	0.12	0.02
	Del(14q)	Del(4q)	Arm-level	Arm-level	0.12	0.032
	Amp(5q)	Del(22q)	Arm-level	Arm-level	0.12	0.031
	Del(9p21.3)	Del(3p14.3)	Focal-level	Focal-level	0.12	0.021
	Del(9p21.3)	Del(3p14.2)	Focal-level	Focal-level	0.12	0.022
	Del(9q)	Del(1p)	Arm-level	Arm-level	0.11	0.036
	Del(14q)	Del(6p)	Arm-level	Arm-level	0.11	0.037
	Amp(5q)	Del(14q)	Arm-level	Arm-level	0.11	0.039
	Del(4q24)	Del(3q11.2)	Focal-level	Focal-level	0.11	0.047
	Del(9p23)	Del(3p26.1)	Focal-level	Focal-level	0.11	0.049
	Del(3p)	Del(2p)	Arm-level	Arm-level	-0.11	0.035
	Amp(5q)	Del(2p)	Arm-level	Arm-level	-0.11	0.037
	Amp(5q)	Del(2q)	Arm-level	Arm-level	-0.11	0.037
	Del(3p)	Del(1q)	Arm-level	Arm-level	-0.12	0.032
	Amp(5q)	Del(19q)	Arm-level	Arm-level	-0.13	0.016
	Del(14q)	Del(2p)	Arm-level	Arm-level	-0.14	0.011
	Del(14q)	Del(2q)	Arm-level	Arm-level	-0.14	0.011
	Del(3p)	Del(2q)	Arm-level	Arm-level	-0.17	0.001
	Del(3p)	Amp(17q)	Arm-level	Arm-level	-0.26	0.004
	Del(3p)	Amp(17p)	Arm-level	Arm-level	-0.27	0.001

## Sheet: Table S9
	Table S9: Thinned gene sets of pathways related to ccRCC progression and immunotherapeutic response
	Gene sets	Genes
	E2F Targets (Cell Cycle)	CDCA3, AURKB, CCNB2, CDC20, PLK1, KIF2C, KIF4A, KIF18B, CDCA8, MYBL2, MELK, PTTG1, DLGAP5, BIRC5, CDK1, UBE2T, UBE2S, CDKN3, DEPDC1, H2AX, TOP2A, LMNB1, HMMR, RRM2, CENPE, BUB1B, TACC3, ORC6, TRIP13, MKI67, AURKA, MTHFD2, ASF1B, SPC24, CENPM, STMN1, RAD51AP1, RANBP1, CKS2, ATAD2, NCAPD2, CDC25A, CDKN2A, EZH2, HMGB2, KPNA2, LYAR, HELLS, NOP56, POLA2, GINS1, CHEK1, CDC25B, SPC25, TUBB, POLD1, PLK4,…
	IFN-γ Response	ISG15, OASL, IRF7, MX2, MTHFD2, IL15RA, STAT2, CASP4, C1R, RBCK1, ISG20, RIPK2, CCL5, C1S, IL18BP, CCL7, PSME2, XCL1, SOCS1, FCGR1A, PSMB10, PML, STAT4, LGALS3BP, IFITM3, OGFR, CASP3, SERPING1, SLC25A28, SLAMF7, SECTM1, GZMA, TAP1, PTPN6
	Allograft Rejection	CXCL13, IRF7, F2, IFNG, TIMP1, CDKN2A, BCAT1, CD7, RIPK2, CCL5, ACHE, CCL7, SOCS1, PRKCG, CSF1, EREG, IRF4, PSMB10, CCL11, CXCR3, NME1, MAP4K1, STAT4, EIF5A, GBP2, MMP9, WAS, ZAP70, CCL19, IL2RG, CD3E, CD2, BCL3, SIT1, CD3D, RPL3L, FASLG, INHBA, GZMA, LTB, CD96, IL2, IFNGR2, SPI1, GZMB, IL2RB, LCK, RPS19, PTPN6, TGFB1, HLA, CSK, CD247, ITGAL
	Immune Infiltration	ISG15, OASL, IRF7, MX2, MTHFD2, IL15RA, STAT2, CASP4, C1R, RBCK1, ISG20, RIPK2, CCL5, C1S, IL18BP, CCL7, PSME2, XCL1, SOCS1, FCGR1A, PSMB10, PML, STAT4, LGALS3BP, IFITM3, OGFR, CASP3, SERPING1, SLC25A28, SLAMF7, SECTM1, GZMA, TAP1, PTPN6, CXCL13, F2, IFNG, TIMP1, CDKN2A, BCAT1, CD7, ACHE, PRKCG, CSF1, EREG, IRF4, CCL11, CXCR3, NME1, MAP4K1, EIF5A, GBP2, MMP9, WAS, ZAP70, CCL19, IL2RG, CD3E, CD2, …
	IL-2-STAT5 Signaling	IL4R, PRKCH, IL3RA, PIM1, HOPX, FLT3LG, IKZF4, SELP
	E2F Targets	DIAPH3, TIPIN, SPC25, BIRC5, AURKB, GINS1, MAD2L1, RAD1, NME1, RAD50, E2F8, POLD3, CHEK1, GINS3, CKS2
	Oxidative Phosphorylation	NDUFA2, PRDX3, TOMM70, NDUFB2, HSD17B10, NDUFB3, COX7B, TIMM17A, MRPL35, LDHB, NDUFB4, LDHA, NDUFA8, GPI, MPC1, VDAC1, SUPV3L1, NDUFA3, ATP6V1F, UQCRQ, ATP6V0E1, COX11, MRPS22, ISCA1, MRPS15, NDUFS4, IDH3G
	MYC Targets V1	PRDX3, PPIA, TOMM70, ETF1, HDDC2, AP3S1, PSMC4, CCT5, LDHA, PSMD14, MAD2L1, VDAC1, NME1, G3BP1, SSBP1, RACK1, NOP16
	G2M Checkpoint	BIRC5, E2F4, AURKB, CDC6, MAD2L1, TPX2, G3BP1, RAD54L, CHEK1, CKS2
	Inflammatory Response	IL4R, CSF3, PTGER4, HAS2, SELE, LDLR
	TNF-α Signaling via NF-kB	PTGER4, KLF4, EGR3, IER2, G0S2, LDLR, NR4A3, NR4A1, KLF2, EGR2, GADD45B, JUNB
	MTORC1 Signaling	CANX, TPI1, PPIA, RPN1, ETF1, UFM1, PSMC4, AK4, SSR1, PPA1, LDHA, TOMM40, GPI, PSMD14, RIT1, GLRX, PSPH, POLR3G, NUFIP1, GAPDH, TUBA4A
	Overlap of Cell Cycle with E2F Targets	AURKB ,BIRC5 ,CKS2 ,GINS1 ,CHEK1 ,SPC25
	Overlap of Immune Infiltration with IL-2-STAT5 Signaling	None
	Overlap of Immune Infiltration with Inflammatory Response	None
	Overlap of Immune Infiltration with TNF-α Signaling via NF-kB	None
